# Supplementary material for: MALT1 Auto-Proteolysis Is Essential for NF-κB-Dependent Gene Transcription in Activated Lymphocytes
Source: PLoS One. 2014 Aug 8;9(8):e103774. doi: 10.1371/journal.pone.0103774 (PMC4126661; doi:10.1371/journal.pone.0103774)
Supplement: Table S1 — Sequences of primer pairs used for qRT-PCR analysis. (XLSX) [file pone.0103774.s007.xlsx]

## Sheet: Sheet1
		Gene		forward primer	reverse primer
qRT-PCR		CSF2		5'-CCATGATGGCCAGCCACTA	5'-GGTGATAATCTGGGTTGCACA
		IL2		5'-AGTTCTGGAACTAAAGGGATCTGAAA	5'-AATTCTACAATGGTTGCTGTCTC
		IL3		5'-ACACACTTAAAGCAGCCAC	5'-CAGAATGTCTTGGTCTTCCC
		IL13		5'-ATTGAGGAGCTGGTCAACA	5'-TGTCAGGTTGATGCTCCATAC
		IFNG		5'-AAAGCTGACTAATTATTCGGTAACTG	5'-CATCACTTGGATGAGTTCATGTATTG
		CXCL9		5'-TTTCCTCTTGGGCATCATCT	5'-GCGACCCTTTCTCACTACT
		CCL20		5'-CTACTCCACCTCTGCGG	5'-GGATGAAGAATACGGTCTGTGT
		IL8		5'-ACTGAGAGTGATTGAGAGAGTGGAC	5'-AACCCTCTGCACCCAGTTTTC
		BCL2L1		5'-GAACGGCGGCTGGGATA	5'-GTTGAAGCGTTCCTGGC
		CXCL10		5'-CAAACTGCCATTCTGATTTGC	5'-TAGAGAGAGGTACTCCTTGAATGC
		SDC4		5'-GCAACATCTTTGAGAGAACGGA	5'-GCAGTAGGATCAGGAAGACG
		LIF		5'-GTGCCAATGCCCTCTTTATTC	5'-CCACATAGCTTGTCCAGGT
		TNFRSF4		5'-CAGCCGCTCCCAGAACA	5'-GGCTTGGAGCTGACCAC
		NFKBID		5'-CATTCGTGAGCATAAGGGCAA	5'-GCTCTGCTCCCAGGTTCAA
		GZMB		5'-ATTATTACGACAGTACCATTGAGTTG	5'-CCCTGGGCCACCTTGTTA
		NR4A3		5'-ATGACTCAATCAGATTTGGAAATGTG	5'-GCCGCATAACTGGAACCT
		TBX21		5'-TCCAACAATGTGACCCAGAT	5'-CTCTCCGTCGTTCACCT
		XIRP1		5'-CTGGTGATGCAGGAGACAG	5'-CCTTGCTAGTTAGCCGGG
		CCL4L1		5'-CCTTCTGCTCTCTAGCACTC	5'-CTTCCTCGCGGTGTAAGAAA
		LTA		5'-CACAGCACCCTCAAACC	5'-CTCTCCAGAGCAGTGAGT
		IL23A		5'-AGTGGGACACATGGATCTAAG	5'-GCCATCTCCACACTGGATA
		TNFSF14		5'-GCCTCAGCTACCACGAT	5'-GCTGCACCTTGGAGTAGA
		CCL3		5'-GCAACCAGTTCTCTGCATC	5'-TCTGCCGGGAGGTGTAG
		IL2RA		5'-TAGCCACTCGTCCTGGG	5'-GAGGTGTCACTTGTTTCGTT
		NFKBIA		5'-CTACCTGGGCATCGTGG	5'-CGAGGTGAAGGGCAGTC
		REL		5'-ACAACCGAACATACCCTTCTA	5'-ATGAGGATGAGGTTTATATGGGTC
		BIRC3		5'-CTATCCACATCAGACAGCCC	5'-ATGGTCTTCTCCAGGTTCAAA
		RELB		5'-GGAGATTGAGGCTGCCA	5'-CAGATCCTCACCACATTCATGTCTA
		TNFAIP3		5'-CTGGAGTCTCTCAAATCTCAGG	5'-TTGTCCCATTCATCATTCCAGTTC
		XCL1		5'-CATCTGCTCTCTCACTGCAT	5'-GCTCACACAGGTCCTCTTAT
		XCL2		5'-AGACCTACACCATCACGG	5'-TTGTGGATCAGCACAGACTTT
		PDCD1		5'-CGGCCAGGATGGTTCTT	5'-TTCGGTCACCACGAGCA
		IER3		5'-GCCAGTCGAGGAACCGAA	5'-AGGATCTGGCAGAAGACG
		EGR1		5'-CTTCAACCCTCAGGCGGA	5'-CCTTCTCGTTGTTCAGAGAGAT
		CD82		5'-AGCCTGTATCAAAGTCACCAA	5'-GAAGCCCAGGATCACTGC
		GBP2		5'-GGCAAATCCTACCTGATGAACAA	5'-ACCACATCCAGATTCCCTT
		CRTAM		5'-GCACCCTTCCGGTTTGA	5'-GAGAGTTTCTCTCCAGAGCAT
		CD226		5'-TCTATTTACAGAGTCCTGGGATACAC	5'-GGTAGGTTGACTGGTAGAGATG
		CCR7		5'-TGGTGGTGGCTCTCCTT	5'-TGTTGTCTCCGATGTAATCGT
		NINJ1		5'-GGTGGTCCTCATCTCCAT	5'-GTTAAGGTCGTACTTGACAAGGAA
		CXCR4		5'-AAGGAAGCTGTTGGCTGAAA	5'-GGCAAAGATGAAGTCGGGAATA
		MYC		5'-CTCCATGAGGAGACACCG	5'-TCGATTTCTTCCTCATCTTCTTGTTC
		JUN		5'-GCCGGTCTACGCAAACCTC	5'-GGACTCCATGTCGATGGGG
		MALT1
TALEN		intron1/exon2
		small		5'-CCCCGTGATGAAAGAGGAGG	5'-AGCCTGCAGGAAATCACTCA
		large (SNP)		5'-CTCTCACATCCTGTTTCTGGGT	5'-AGCCTGCAGGAAATCACTCA
