# Supplementary material for: MALT1 Auto-Proteolysis Is Essential for NF-κB-Dependent Gene Transcription in Activated Lymphocytes
Source: PLoS One. 2014 Aug 8;9(8):e103774. doi: 10.1371/journal.pone.0103774 (PMC4126661; doi:10.1371/journal.pone.0103774)
Supplement: Table S2 — Differentially expressed genes at 3 and 18 hrs of stimulation with PMA/Ionomycin in JΔM-CA, JΔM-RA and RACA vs MALT1 expressing cells with more than 2 fold change and FDR q<0,001. (XLSX) [file pone.0103774.s008.xlsx]

## Sheet: gene list 2 fold change q<0,001
			3 hrs P/I				18 hrs P/I
	jurkat clone		JDM-CA	JDM-RA	RACA		JDM-CA	JDM-RA	RACA
	# genes		79	233	81		260	278	116
			1 : 2 fold change and FDR q < 0,001								total
1	BHLHE40		1	1	1		1	1	1		6
2	CSF2		1	1	1		1	1	1		6
3	IFNG		1	1	1		1	1	1		6
4	IL2		1	1	1		1	1	1		6
5	LIF		1	1	1		1	1	1		6
6	SCG2		1	1	1		1	1	1		6
7	SDC4		1	1	1		1	1	1		6
8	XCL1		1	1	1		1	1	1		6
9	XCL2		1	1	1		1	1	1		6
10	BCL2L1		1	1	0		1	1	1		5
11	CD9		0	1	1		1	1	1		5
12	CXCR4		0	1	1		1	1	1		5
13	ELL2		1	0	1		1	1	1		5
14	FAM107B		1	1	1		1	0	1		5
15	GNG4		1	1	1		1	1	0		5
16	IL23A		0	1	1		1	1	1		5
17	IL3		0	1	1		1	1	1		5
18	NFKBIA		1	1	0		1	1	1		5
19	STAT5A		1	1	1		0	1	1		5
20	TNFRSF4		1	1	0		1	1	1		5
21	ADAM19		0	1	0		1	1	1		4
22	AK3L1		1	0	1		0	1	1		4
23	ANXA1		1	1	1		0	1	0		4
24	ARFGAP3		0	1	1		0	1	1		4
25	AUTS2		0	1	1		0	1	1		4
26	BCL2A1		1	1	1		0	1	0		4
27	CCL20		0	1	0		1	1	1		4
28	CCL4L1		0	1	1		0	1	1		4
29	CCL4L2		0	1	0		1	1	1		4
30	CD48		1	1	0		1	1	0		4
31	CD70		0	1	0		1	1	1		4
32	CRTAM		0	1	1		0	1	1		4
33	CXorf26		1	0	1		1	0	1		4
34	CXorf49		0	1	0		1	1	1		4
35	CXorf49B		0	1	0		1	1	1		4
36	GBP1		0	1	1		0	1	1		4
37	GZMA		0	1	1		0	1	1		4
38	HAPLN3		0	1	1		0	1	1		4
39	HEG1		0	1	0		1	1	1		4
40	IL21R		1	1	0		1	1	0		4
41	LMO4		1	0	1		1	0	1		4
42	LOC401010		1	0	1		1	0	1		4
43	LTA		1	0	0		1	1	1		4
44	PLD6		0	1	0		1	1	1		4
45	SGK1		1	1	0		0	1	1		4
46	SNX30		0	1	0		1	1	1		4
47	TBX21		0	1	1		0	1	1		4
48	TNF		1	0	0		1	1	1		4
49	TNFSF14		0	1	1		0	1	1		4
50	ACSL6		0	0	0		1	1	1		3
51	ARL4C		0	0	0		1	1	1		3
52	ATP10D		0	0	0		1	1	1		3
53	BMP4		0	1	0		0	1	1		3
54	BTG2		1	1	0		0	1	0		3
55	CCL22		0	0	0		1	1	1		3
56	CCL3		0	1	0		1	1	0		3
57	CCL3L1		0	1	0		1	1	0		3
58	CCL3L3		0	1	0		1	1	0		3
59	CCL4		0	1	0		0	1	1		3
60	CCND2		0	0	0		1	1	1		3
61	CCNG2		0	0	0		1	1	1		3
62	CD226		0	0	0		1	1	1		3
63	CDGAP		1	0	1		0	0	1		3
64	COL1A2		1	1	0		0	1	0		3
65	COL6A2		1	1	0		0	1	0		3
66	DUSP6		1	1	1		0	0	0		3
67	EED		0	0	0		1	1	1		3
68	EPHA3		0	1	0		0	1	1		3
69	GABARAPL1		0	0	0		1	1	1		3
70	GADD45B		1	1	1		0	0	0		3
71	GCSH		1	0	0		1	1	0		3
72	HPSE		0	1	0		1	1	0		3
73	IFFO2		1	1	0		1	0	0		3
74	IL2RA		0	0	1		1	1	0		3
75	IL8		0	1	1		0	1	0		3
76	IRF1		0	1	1		0	0	1		3
77	KIF26B		0	0	0		1	1	1		3
78	KLF10		0	0	0		1	1	1		3
79	LAMP3		0	1	1		1	0	0		3
80	LAYN		0	1	0		1	1	0		3
81	MALT1		1	0	0		1	1	0		3
82	MCOLN2		0	0	0		1	1	1		3
83	MRPL39		0	0	0		1	1	1		3
84	MYC		0	1	0		1	1	0		3
85	NFKBID		1	0	1		1	0	0		3
86	NINJ1		0	1	0		1	1	0		3
87	NT5E		0	0	0		1	1	1		3
88	PIM3		0	0	0		1	1	1		3
89	PLEK		1	1	0		0	1	0		3
90	PROK2		0	1	0		1	1	0		3
91	psiTPTE22		0	1	0		0	1	1		3
92	PUS7		0	0	0		1	1	1		3
93	RDH10		0	1	0		1	1	0		3
94	REL		0	1	0		1	1	0		3
95	RUNX3		0	1	0		1	1	0		3
96	SCARB1		0	0	0		1	1	1		3
97	SEMA7A		0	1	0		0	1	1		3
98	SLAMF7		0	1	0		0	1	1		3
99	SLC19A1		0	0	0		1	1	1		3
100	STAT4		1	1	1		0	0	0		3
101	TAGLN2		0	0	0		1	1	1		3
102	TBKBP1		0	1	1		0	0	1		3
103	TMEM98		0	1	1		0	1	0		3
104	TP53INP1		1	1	1		0	0	0		3
105	TRAT1		0	1	0		0	1	1		3
106	TRIM22		0	1	0		0	1	1		3
107	XIRP1		0	1	1		0	0	1		3
108	ZBTB16		1	1	0		0	0	1		3
109	ZBTB32		0	0	0		1	1	1		3
110	ADAM9		0	1	0		0	1	0		2
111	AEN		0	1	0		1	0	0		2
112	AGK		0	0	0		1	1	0		2
113	AGPAT3		0	1	0		0	1	0		2
114	ANTXR2		0	0	0		1	0	1		2
115	APOBEC3B		0	1	0		1	0	0		2
116	ARAP2		0	1	0		0	1	0		2
117	ARC		0	1	1		0	0	0		2
118	ARHGEF10		1	0	0		1	0	0		2
119	ATP2B4		0	0	0		0	1	1		2
120	ATP9A		0	1	1		0	0	0		2
121	BIRC3		0	1	0		1	0	0		2
122	BRIX1		0	0	0		1	1	0		2
123	C12orf24		0	0	0		1	1	0		2
124	C12orf35		0	1	0		1	0	0		2
125	C1orf150		1	0	0		1	0	0		2
126	CAMK1D		0	0	0		1	1	0		2
127	CAMK4		0	1	0		0	1	0		2
128	CASP4		0	0	0		1	1	0		2
129	CD1A		0	0	0		0	1	1		2
130	CD55		0	1	1		0	0	0		2
131	CDC25A		0	0	0		1	0	1		2
132	CENPF		0	1	0		0	1	0		2
133	CHI3L2		0	1	0		1	0	0		2
134	CLIP3		0	0	0		1	1	0		2
135	COL1A1		0	0	0		1	1	0		2
136	CPM		0	0	0		1	1	0		2
137	CRIM1		0	0	0		1	1	0		2
138	CXCL3		0	1	0		0	1	0		2
139	CYP26B1		1	1	0		0	0	0		2
140	DCHS1		0	0	0		1	1	0		2
141	DHRS3		0	1	1		0	0	0		2
142	DIXDC1		0	1	0		1	0	0		2
143	DTX1		0	1	0		0	1	0		2
144	EIF2AK3		0	0	0		1	1	0		2
145	EMP1		0	0	0		1	1	0		2
146	EMP3		0	0	0		1	1	0		2
147	ENC1		0	0	1		1	0	0		2
148	EOMES		0	0	1		1	0	0		2
149	EPB41L4B		0	0	1		1	0	0		2
150	EPHB6		0	1	0		0	1	0		2
151	F5		0	0	0		0	1	1		2
152	FAM174B		1	0	0		1	0	0		2
153	FAM63B		0	1	0		0	1	0		2
154	FCGBP		0	0	0		1	1	0		2
155	FERMT2		1	0	0		1	0	0		2
156	FLJ44342		1	1	0		0	0	0		2
157	FLT1		0	0	1		0	0	1		2
158	FRMD4B		0	0	0		0	1	1		2
159	FRY		0	0	0		1	0	1		2
160	GBP2		0	0	1		0	1	0		2
161	GEM		1	0	1		0	0	0		2
162	GIMAP7		1	1	0		0	0	0		2
163	GLB1L2		0	0	0		1	1	0		2
164	GLDC		0	0	0		1	1	0		2
165	GNL3		0	0	0		1	1	0		2
166	GPR174		0	1	0		1	0	0		2
167	GPRIN1		1	1	0		0	0	0		2
168	GZMB		0	0	0		0	1	1		2
169	HKDC1		0	0	1		0	0	1		2
170	HOXB9		0	1	0		0	1	0		2
171	HSPA5		0	0	0		1	1	0		2
172	HSPH1		0	0	1		0	0	1		2
173	ICOS		0	1	0		0	1	0		2
174	ID1		1	0	0		1	0	0		2
175	IFI44L		0	0	0		1	0	1		2
176	IFIT1		0	0	0		1	0	1		2
177	IFRD2		0	0	0		1	1	0		2
178	IL17RA		0	1	0		0	1	0		2
179	INA		0	1	0		0	1	0		2
180	ISM1		1	0	0		0	1	0		2
181	JUP		0	1	0		0	1	0		2
182	KIAA1274		0	0	0		1	1	0		2
183	KSR2		0	0	0		1	0	1		2
184	LGALS1		0	0	0		1	1	0		2
185	LOC100506204		0	1	0		0	1	0		2
186	LOC100507246		0	0	0		1	1	0		2
187	LOC283070		0	0	0		1	1	0		2
188	LONRF2		0	0	0		1	1	0		2
189	LRP2		0	1	0		0	1	0		2
190	LRP5		0	0	0		0	1	1		2
191	LSP1		1	1	0		0	0	0		2
192	LYAR		0	0	0		1	1	0		2
193	MANF		0	0	0		1	1	0		2
194	MAP3K8		1	1	0		0	0	0		2
195	MAP4K5		1	0	0		1	0	0		2
196	MFNG		0	0	0		1	1	0		2
197	MFSD2A		0	0	0		1	1	0		2
198	MGC29506		0	0	0		1	1	0		2
199	MMP10		0	1	1		0	0	0		2
200	MSH6		0	1	0		0	1	0		2
201	MYO7B		1	0	0		1	0	0		2
202	NBEA		0	1	0		0	1	0		2
203	NLN		0	0	0		1	1	0		2
204	NOLC1		0	0	0		1	1	0		2
205	NOP16		0	0	0		1	1	0		2
206	NR4A3		0	0	0		1	1	0		2
207	PBXIP1		0	0	0		1	1	0		2
208	PDGFC		0	1	0		0	1	0		2
209	PGBD5		1	1	0		0	0	0		2
210	PI16		1	1	0		0	0	0		2
211	PIK3R1		0	1	0		0	1	0		2
212	PIM1		0	1	1		0	0	0		2
213	PIM2		1	1	0		0	0	0		2
214	PKIA		0	1	0		0	1	0		2
215	PLAU		0	1	1		0	0	0		2
216	POLR3G		0	0	0		1	1	0		2
217	PRDM8		0	0	0		1	0	1		2
218	PRDX4		0	0	0		1	1	0		2
219	PREX2		0	1	0		0	1	0		2
220	PSME2		0	0	0		0	1	1		2
221	PSMG1		0	0	0		1	1	0		2
222	PTPN14		0	1	0		0	1	0		2
223	RASGEF1B		0	1	0		1	0	0		2
224	RGPD1		0	1	0		0	1	0		2
225	RGPD2		0	1	0		0	1	0		2
226	RN7SL1		0	0	0		1	1	0		2
227	RN7SL2		0	0	0		1	1	0		2
228	RORA		0	1	1		0	0	0		2
229	SDF2L1		0	0	0		1	1	0		2
230	SIK1		0	1	1		0	0	0		2
231	SIX6		0	1	0		0	1	0		2
232	SLC12A7		0	1	0		0	1	0		2
233	SLC17A9		0	0	0		1	1	0		2
234	SLC38A5		0	0	0		1	1	0		2
235	SLC43A2		0	0	0		1	1	0		2
236	SLC4A8		0	0	0		0	1	1		2
237	SLCO4A1		0	0	0		1	1	0		2
238	SMARCA1		0	1	0		0	1	0		2
239	SNX9		1	1	0		0	0	0		2
240	SOCS3		0	1	1		0	0	0		2
241	SORD		0	0	0		1	1	0		2
242	STK17B		0	1	0		0	0	1		2
243	STX11		1	1	0		0	0	0		2
244	TBC1D4		0	1	1		0	0	0		2
245	TCP11L2		0	0	0		1	1	0		2
246	TFRC		0	0	0		1	1	0		2
247	TGFBI		0	0	0		1	1	0		2
248	TLE1		0	0	0		1	1	0		2
249	TNFRSF1B		0	0	0		0	1	1		2
250	TNFSF9		0	1	1		0	0	0		2
251	TNS3		1	0	0		1	0	0		2
252	TRPS1		0	1	0		0	1	0		2
253	TTLL12		0	0	0		1	1	0		2
254	TXNIP		0	0	0		0	1	1		2
255	UXS1		0	0	0		0	1	1		2
256	VCAM1		0	0	0		1	1	0		2
257	WDTC1		0	1	0		0	1	0		2
258	ZC3H12A		1	0	1		0	0	0		2
259	ZEB2		0	1	0		0	1	0		2
260	ZNF704		0	1	0		0	1	0		2
261	ABTB2		0	1	0		0	0	0		1
262	ACTN1		0	0	0		0	1	0		1
263	ADAT2		0	0	0		1	0	0		1
264	ADCY1		0	1	0		0	0	0		1
265	ADORA2A		1	0	0		0	0	0		1
266	AHCY		0	0	0		0	1	0		1
267	AKNA		0	1	0		0	0	0		1
268	ALDOC		0	1	0		0	0	0		1
269	ALG2		0	1	0		0	0	0		1
270	ANKLE1		1	0	0		0	0	0		1
271	ANXA5		0	0	0		0	1	0		1
272	APOBEC3C		0	0	0		1	0	0		1
273	AREG		0	1	0		0	0	0		1
274	AREGB		0	1	0		0	0	0		1
275	ARHGEF3		0	1	0		0	0	0		1
276	ARMC9		0	0	0		0	1	0		1
277	ARNT2		0	0	0		1	0	0		1
278	ATF7IP		0	0	0		0	1	0		1
279	ATHL1		0	0	0		1	0	0		1
280	ATP1B1		0	1	0		0	0	0		1
281	ATXN1		0	0	0		0	0	1		1
282	B3GALT6		0	0	0		1	0	0		1
283	B3GNT1		1	0	0		0	0	0		1
284	BAG2		0	0	0		0	1	0		1
285	BAZ2B		0	0	0		0	1	0		1
286	BMP2K		0	1	0		0	0	0		1
287	BOP1		0	0	0		1	0	0		1
288	BTLA		0	0	0		1	0	0		1
289	BVES		0	0	0		0	0	1		1
290	C10orf54		0	1	0		0	0	0		1
291	C13orf18		0	0	0		1	0	0		1
292	C15orf39		0	0	0		0	1	0		1
293	C16orf45		0	0	0		0	1	0		1
294	C17orf103		0	0	0		1	0	0		1
295	C1QBP		0	0	0		0	1	0		1
296	C20orf27		0	0	0		1	0	0		1
297	C2CD4A		0	0	0		1	0	0		1
298	C3AR1		0	1	0		0	0	0		1
299	C3orf26		0	0	0		1	0	0		1
300	C4orf32		0	0	0		0	1	0		1
301	C5orf30		0	0	0		1	0	0		1
302	C7orf40		0	0	0		1	0	0		1
303	C9orf140		0	1	0		0	0	0		1
304	CADM1		0	1	0		0	0	0		1
305	CAMKV		0	0	0		1	0	0		1
306	CAPG		0	0	0		0	1	0		1
307	CCDC58		0	0	0		0	1	0		1
308	CCND3		0	1	0		0	0	0		1
309	CCR4		1	0	0		0	0	0		1
310	CCR9		0	0	0		1	0	0		1
311	CD200		0	0	0		1	0	0		1
312	CD28		0	0	0		1	0	0		1
313	CD37		0	0	0		0	1	0		1
314	CD38		0	1	0		0	0	0		1
315	CD96		0	0	0		0	1	0		1
316	CDC42EP3		0	0	0		0	1	0		1
317	CDC6		0	0	0		0	1	0		1
318	CDHR1		0	0	0		0	1	0		1
319	CDKN1A		0	0	0		0	1	0		1
320	CDKN1B		0	0	0		0	1	0		1
321	CH25H		0	0	0		0	1	0		1
322	CHD7		0	0	0		0	0	1		1
323	CHEK1		0	0	0		1	0	0		1
324	CHST2		0	1	0		0	0	0		1
325	CLEC11A		0	1	0		0	0	0		1
326	CLEC4D		0	0	0		0	1	0		1
327	CLSTN3		0	0	0		1	0	0		1
328	COBLL1		0	0	0		1	0	0		1
329	COL5A2		0	0	0		0	1	0		1
330	CPD		0	1	0		0	0	0		1
331	CPNE2		0	0	0		1	0	0		1
332	CPNE7		0	0	0		0	1	0		1
333	CR2		0	1	0		0	0	0		1
334	CST7		0	1	0		0	0	0		1
335	CTNNAL1		0	0	0		1	0	0		1
336	CTPS		0	0	0		0	1	0		1
337	CTSG		0	0	0		1	0	0		1
338	CXCL10		0	0	0		1	0	0		1
339	DDIT4		0	0	1		0	0	0		1
340	DDN		0	0	0		1	0	0		1
341	DENND5A		0	1	0		0	0	0		1
342	DIMT1L		0	0	0		0	1	0		1
343	DKK2		0	1	0		0	0	0		1
344	DNAH10		0	0	0		1	0	0		1
345	DNAJB11		0	0	0		1	0	0		1
346	DNTT		0	0	1		0	0	0		1
347	DOCK10		0	0	1		0	0	0		1
348	DOCK3		0	1	0		0	0	0		1
349	DUSP4		0	1	0		0	0	0		1
350	DUSP8		0	0	1		0	0	0		1
351	DUT		0	0	0		0	1	0		1
352	EBF1		0	0	0		0	1	0		1
353	ECE1		0	1	0		0	0	0		1
354	EEPD1		0	1	0		0	0	0		1
355	EGR1		0	1	0		0	0	0		1
356	ELOVL7		0	1	0		0	0	0		1
357	ENTPD2		0	1	0		0	0	0		1
358	EPAS1		1	0	0		0	0	0		1
359	ESYT2		0	0	0		0	1	0		1
360	ETV5		0	0	0		0	0	1		1
361	FABP5		0	0	0		0	0	1		1
362	FAM162A		0	0	0		0	1	0		1
363	FAM165B		0	0	0		1	0	0		1
364	FAM46A		0	1	0		0	0	0		1
365	FAM46C		0	1	0		0	0	0		1
366	FAM57A		0	0	0		0	1	0		1
367	FAS		0	1	0		0	0	0		1
368	FASLG		0	1	0		0	0	0		1
369	FCGRT		0	1	0		0	0	0		1
370	FERMT1		0	0	0		0	1	0		1
371	FHDC1		0	1	0		0	0	0		1
372	FLJ42627		0	1	0		0	0	0		1
373	FNDC3B		0	0	0		1	0	0		1
374	FOSL1		0	0	0		1	0	0		1
375	FOXA1		0	0	1		0	0	0		1
376	FST		0	0	0		0	1	0		1
377	GAB2		0	1	0		0	0	0		1
378	GADD45A		0	0	1		0	0	0		1
379	GALNT14		0	0	0		1	0	0		1
380	GAMT		0	1	0		0	0	0		1
381	GCHFR		0	0	0		1	0	0		1
382	GDF10		0	1	0		0	0	0		1
383	GIMAP5		0	1	0		0	0	0		1
384	GJC1		1	0	0		0	0	0		1
385	GPR55		0	1	0		0	0	0		1
386	GPT2		0	1	0		0	0	0		1
387	GUCY1B3		0	0	0		1	0	0		1
388	GZMH		0	0	0		0	1	0		1
389	H1F0		0	0	0		0	1	0		1
390	H1FX		0	0	0		0	1	0		1
391	HBEGF		0	1	0		0	0	0		1
392	HLF		0	0	0		1	0	0		1
393	HMGCS1		0	0	1		0	0	0		1
394	HNRPLL		0	0	0		0	1	0		1
395	HPRT1		0	0	0		0	1	0		1
396	HSD11B2		0	0	0		0	1	0		1
397	HSP90B1		0	0	0		1	0	0		1
398	HSPD1		0	0	0		1	0	0		1
399	HSPG2		0	0	0		1	0	0		1
400	IFI30		0	0	0		0	1	0		1
401	IFIT3		0	0	0		0	0	1		1
402	IL1RN		0	0	0		0	1	0		1
403	IL2RB		0	1	0		0	0	0		1
404	IL4R		0	0	0		1	0	0		1
405	IMPDH2		0	0	0		0	1	0		1
406	IPCEF1		0	0	1		0	0	0		1
407	IQGAP3		0	0	0		0	1	0		1
408	IRF8		0	0	0		0	1	0		1
409	IRX3		0	0	0		1	0	0		1
410	ITGA4		0	0	1		0	0	0		1
411	ITGB7		0	0	0		0	1	0		1
412	ITK		1	0	0		0	0	0		1
413	ITPKB		0	0	0		0	1	0		1
414	JAK2		0	1	0		0	0	0		1
415	JAKMIP1		0	0	0		0	1	0		1
416	JUB		0	1	0		0	0	0		1
417	KBTBD7		0	1	0		0	0	0		1
418	KCNA3		0	1	0		0	0	0		1
419	KCNK1		0	0	0		1	0	0		1
420	KCNN4		0	0	0		1	0	0		1
421	KHDRBS3		0	1	0		0	0	0		1
422	KIAA0020		0	0	0		1	0	0		1
423	KIAA0114		0	0	0		1	0	0		1
424	KIAA0748		1	0	0		0	0	0		1
425	KIAA0831		0	1	0		0	0	0		1
426	KIF1B		0	1	0		0	0	0		1
427	KLHL24		0	0	0		1	0	0		1
428	KLRC1		0	0	0		0	0	1		1
429	KLRK1		0	0	0		0	1	0		1
430	KRT1		0	1	0		0	0	0		1
431	LAPTM5		0	0	0		0	1	0		1
432	LBH		0	0	0		1	0	0		1
433	LHX2		0	0	0		0	1	0		1
434	LOC100190986		1	0	0		0	0	0		1
435	LOC100287580		0	0	0		0	1	0		1
436	LOC100505582		1	0	0		0	0	0		1
437	LOC100505668		0	0	0		1	0	0		1
438	LOC100505688		0	0	0		1	0	0		1
439	LOC100505868		0	1	0		0	0	0		1
440	LOC100505994		0	0	0		1	0	0		1
441	LOC100506123		1	0	0		0	0	0		1
442	LOC150759		1	0	0		0	0	0		1
443	LOC284233		0	0	0		1	0	0		1
444	LPIN2		0	0	0		0	1	0		1
445	LRP11		0	0	0		0	1	0		1
446	LRRC16B		0	0	0		1	0	0		1
447	LRRC28		0	0	0		0	1	0		1
448	LTB		1	0	0		0	0	0		1
449	LY6E		0	0	0		1	0	0		1
450	LZTS1		0	0	0		0	1	0		1
451	MAF		0	0	0		0	1	0		1
452	MAFB		0	1	0		0	0	0		1
453	MAGED4		0	0	0		1	0	0		1
454	MAGED4B		0	0	0		1	0	0		1
455	MATK		0	0	0		1	0	0		1
456	MCM2		0	0	0		0	1	0		1
457	MCTP1		0	0	0		0	1	0		1
458	METTL1		0	0	0		1	0	0		1
459	MIF		0	0	0		0	1	0		1
460	MT2A		1	0	0		0	0	0		1
461	MTM1		0	1	0		0	0	0		1
462	MYCN		0	0	0		0	1	0		1
463	NAMPT		0	1	0		0	0	0		1
464	NCL		0	0	0		1	0	0		1
465	NCOA2		0	0	0		1	0	0		1
466	NCRNA00086		0	0	0		0	1	0		1
467	NDRG1		0	0	0		1	0	0		1
468	NDST3		0	0	0		0	0	1		1
469	NEGR1		0	0	0		0	1	0		1
470	NEXN		0	0	0		0	1	0		1
471	NLRC3		0	1	0		0	0	0		1
472	NOP14		0	0	0		1	0	0		1
473	NPDC1		0	1	0		0	0	0		1
474	NPM1		0	0	0		1	0	0		1
475	NPTX2		0	0	0		1	0	0		1
476	NR1D2		0	1	0		0	0	0		1
477	NUDT19		0	0	0		1	0	0		1
478	NXN		0	1	0		0	0	0		1
479	OBFC2A		0	0	0		1	0	0		1
480	PACSIN1		0	0	0		1	0	0		1
481	PAK1IP1		0	0	0		1	0	0		1
482	PARP14		0	0	0		0	0	1		1
483	PDE4A		0	0	0		1	0	0		1
484	PDGFA		0	0	0		1	0	0		1
485	PDIA4		0	0	0		1	0	0		1
486	PDIA6		0	0	0		1	0	0		1
487	PDLIM1		0	0	0		1	0	0		1
488	PECAM1		0	0	0		1	0	0		1
489	PGM2L1		0	0	0		1	0	0		1
490	PHTF1		0	0	0		0	1	0		1
491	PLCL2		0	1	0		0	0	0		1
492	PLIN2		0	1	0		0	0	0		1
493	PMP22		0	0	0		0	1	0		1
494	POU2AF1		0	0	0		1	0	0		1
495	POU2F2		0	1	0		0	0	0		1
496	PPA1		0	0	0		0	1	0		1
497	PPP1R14B		0	0	0		1	0	0		1
498	PROX1		0	0	0		0	1	0		1
499	PRR7		0	0	0		1	0	0		1
500	PSMB9		0	0	0		0	0	1		1
501	PSME1		0	0	0		0	0	1		1
502	PTGER4		0	0	0		0	1	0		1
503	PVRL3		0	1	0		0	0	0		1
504	PWP2		0	0	0		0	0	1		1
505	RAB9A		0	1	0		0	0	0		1
506	RANBP1		0	0	0		1	0	0		1
507	RFFL		0	0	0		0	1	0		1
508	RGS16		0	0	0		1	0	0		1
509	RGS2		0	0	0		0	1	0		1
510	RHBDD2		0	0	0		1	0	0		1
511	RHOG		0	1	0		0	0	0		1
512	RIMS3		0	0	0		1	0	0		1
513	RIN3		0	1	0		0	0	0		1
514	RPL22L1		0	0	0		0	1	0		1
515	RPS6KA2		0	0	0		0	1	0		1
516	S100A10		0	0	0		0	1	0		1
517	SAMSN1		0	0	1		0	0	0		1
518	SECISBP2L		0	0	0		1	0	0		1
519	SELL		0	1	0		0	0	0		1
520	SEPW1		0	1	0		0	0	0		1
521	SERPINB2		0	0	0		0	1	0		1
522	SERPINE1		0	0	1		0	0	0		1
523	SETD3		0	0	0		0	1	0		1
524	SFMBT2		0	0	0		0	1	0		1
525	SFXN3		0	0	0		1	0	0		1
526	SHISA2		0	0	0		1	0	0		1
527	SIPA1		0	1	0		0	0	0		1
528	SIRPB1		0	0	0		0	1	0		1
529	SIRPG		0	0	0		0	1	0		1
530	SIT1		0	1	0		0	0	0		1
531	SLAMF1		0	1	0		0	0	0		1
532	SLC2A3		0	1	0		0	0	0		1
533	SLC39A10		0	1	0		0	0	0		1
534	SLC43A3		0	0	0		1	0	0		1
535	SLC6A9		0	0	0		1	0	0		1
536	SLFN5		0	1	0		0	0	0		1
537	SLIT1		0	1	0		0	0	0		1
538	SMC2		0	0	0		1	0	0		1
539	SMS		0	0	0		1	0	0		1
540	SNHG1		0	0	0		1	0	0		1
541	SNTB2		0	0	0		1	0	0		1
542	SNX20		0	0	0		1	0	0		1
543	SOX4		0	1	0		0	0	0		1
544	SPARC		0	0	0		0	1	0		1
545	SPINK2		0	0	0		0	0	1		1
546	SPRY2		0	0	0		0	1	0		1
547	SQLE		0	0	1		0	0	0		1
548	SRGN		0	1	0		0	0	0		1
549	SRM		0	0	0		1	0	0		1
550	STK38L		0	0	0		0	1	0		1
551	STRA13		0	0	0		1	0	0		1
552	SUN2		0	0	0		0	1	0		1
553	SYNGR3		0	0	0		0	1	0		1
554	TAP1		0	0	0		0	0	1		1
555	TAP2		0	0	0		0	0	1		1
556	TBL1XR1		0	0	0		1	0	0		1
557	TDRD9		0	1	0		0	0	0		1
558	TFAP4		0	0	0		1	0	0		1
559	TIAM1		0	0	0		1	0	0		1
560	TM2D3		1	0	0		0	0	0		1
561	TMEM132A		0	1	0		0	0	0		1
562	TMEM2		0	0	0		0	1	0		1
563	TNFRSF8		0	0	0		1	0	0		1
564	TNFRSF9		0	0	0		0	1	0		1
565	TNFSF10		0	0	0		1	0	0		1
566	TNKS1BP1		0	1	0		0	0	0		1
567	TPP1		0	0	0		1	0	0		1
568	TRAF1		0	1	0		0	0	0		1
569	TRAP1		0	0	0		1	0	0		1
570	TRIB1		0	0	1		0	0	0		1
571	TRIM2		0	0	0		1	0	0		1
572	TRIM38		0	0	0		0	1	0		1
573	TRIP13		0	0	0		1	0	0		1
574	TRMT6		0	0	0		1	0	0		1
575	TSC22D1		0	0	0		1	0	0		1
576	TSC22D3		0	0	0		1	0	0		1
577	TSHZ3		0	0	1		0	0	0		1
578	TSLP		0	1	0		0	0	0		1
579	TTC24		0	1	0		0	0	0		1
580	TUBB2A		0	0	1		0	0	0		1
581	TXNDC5		0	0	0		0	1	0		1
582	UAP1L1		0	1	0		0	0	0		1
583	UBE2J1		0	1	0		0	0	0		1
584	UBE2L6		0	0	0		0	0	1		1
585	UBXN10		0	1	0		0	0	0		1
586	UCHL3		0	1	0		0	0	0		1
587	UHRF1		0	0	0		1	0	0		1
588	USP12		0	1	0		0	0	0		1
589	VANGL2		0	0	0		0	1	0		1
590	WDR3		0	0	0		1	0	0		1
591	WDR43		0	0	0		1	0	0		1
592	XBP1		0	0	0		0	1	0		1
593	YBX1		0	0	0		0	0	1		1
594	YRDC		0	0	0		1	0	0		1
595	ZER1		0	0	0		1	0	0		1
596	ZFP36L1		0	0	0		1	0	0		1
597	ZNF165		0	1	0		0	0	0		1
598	ZNF615		0	1	0		0	0	0		1
599	ZNF79		0	0	0		1	0	0		1
600	ZYX		1	0	0		0	0	0		1
