# Supplementary material for: MALT1 Auto-Proteolysis Is Essential for NF-κB-Dependent Gene Transcription in Activated Lymphocytes
Source: PLoS One. 2014 Aug 8;9(8):e103774. doi: 10.1371/journal.pone.0103774 (PMC4126661; doi:10.1371/journal.pone.0103774)
Supplement: Table S3 — qRT-PCR validation of differentially expressed genes between MALT1 and JΔM-CA, JΔM-RA and RACA respectively at 3 and 18 hrs of stimulation with PMA/Ionomycin. (XLSX) [file pone.0103774.s009.xlsx]

## Sheet: together
			fold up-regulation qRT-PCR																	fold up-regulation RNAseq																	fold up-regulation qRT-PCR
	jurkat clone		MALT1			JDM-CA			JDM-RA			RACA				JDM				MALT1			JDM-CA			JDM-RA			RACA								MALT1			JDM-CA			JDM-RA			RACA
	hrs P/I		0	3	18	0	3	18	0	3	18	0	3	18		0	3	18		0	3	18	0	3	18	0	3	18	0	3	18		hrs P/I				0	3	18	0	3	18	0	3	18	0	3	18
1	CSF2		1	5311.85	16498	1	3423.67	215.989	1	152.037	169.634	1	111.045	308.687		1	795.104	477.713		1	361.416	459.984	1	71.0166	2.61473	1	8.10016	3.52017	1	46.7189	15.4833				CSF2		1	5311.85	16498	1	3423.67	215.989	1	152.037	169.634	1	111.045	308.687
2	IL2		1	6864.79	16102.5	1	3107.05	3295.12	1	243.054	310.666	1	58.2829	234.753		1	1.26138	2.69447		1	1445	2043.06	1	837.983	516.707	1	9.85999	4.27443	1	6.70378	7.42412				IL2		1	6864.79	16102.5	1	3107.05	3295.12	1	243.054	310.666	1	58.2829	234.753
3	IL3		1	590.175	17139.1	1	795.41	673.263	1	61.3534	420.768	1	261.379	1428.22		1	1282.73	2288.2		1	136.659	1057.3	1	789.372	381.191	1	133.689	458.613	1	20.5771	20.5582				IL3		1	590.175	17139.1	1	795.41	673.263	1	61.3534	420.768	1	261.379	1428.22
4	IL13		1	233.941	82.7106	1	72.3778	11.8286	1	1.92862	10.4591	1	7.03719	24.761		1	4.94167	2.69447		1	56.5273	14.9607	1	37.2919	1.74501	1	0.837631	1.09145	1	2.49266	8.78878				IL13		1	233.941	82.7106	1	72.3778	11.8286	1	1.92862	10.4591	1	7.03719	24.761
5	IFNG		1	2062.24	3628.1	1	598.955	888.723	1	21.5289	49.2883	1	5.02805	8.78474		1	210.839	144.007		1	38.0145	46.2131	1	12.3884	11.0842	1	0.386432	0.375235	1	1.22787	1.67896				IFNG		1	2062.24	3628.1	1	598.955	888.723	1	21.5289	49.2883	1	5.02805	8.78474
6	CXCL9		1	53.4456	336.625	1	86.4632	221.79	1	4.75977	49.9656	1	2.56685	2.90795		1	3.98616	2.69447		1	0.590148	1.74267	1	0.812221	0.82795	1	0.0451073	0.205743	1	0.153227	0.121421				CXCL9		1	53.4456	336.625	1	86.4632	221.79	1	4.75977	49.9656	1	2.56685	2.90795
7	CCL20		1	175.46	4513.4	1	133.938	429.878	1	40.194	1038.8	1	20.2521	999.457		1	2.20381	6.32033		1	54.9159	441.614	1	45.6829	105.349	1	1.18012	24.8289	1	6.72039	108.795				CCL20		1	175.46	4513.4	1	133.938	429.878	1	40.194	1038.8	1	20.2521	999.457
8	IL8		1	3678.75	149.603	1	580.583	33.6304	1	1828.67	725.173	1	436.549	81.2897		1	0.976032	0.61132		1	3488.38	82.3978	1	398.342	11.9728	1	674.93	150.451	1	181.041	19.3946				IL8		1	3678.75	149.603	1	580.583	33.6304	1	1828.67	725.173	1	436.549	81.2897
9	BCL2L1		1	1.88557	5.29636	1	1.02065	1.1306	1	0.905103	1.72013	1	1.3333	2.41162		1	1.22264	1.42899		1	3.18373	3.61904	1	1.25328	0.874644	1	1.16467	1.28691	1	1.58382	1.57393				BCL2L1		1	1.88557	5.29636	1	1.02065	1.1306	1	0.905103	1.72013	1	1.3333	2.41162
10	CXCL10		1	134.83	154.343	1	152.534	10.7283	1	304.41	277.443	1	256.889	43.865		1	3.32879	2.6666		1	6.60623	5.08358	1	85.2686	3.45299	1	11.4695	5.23453	1	16.0095	1.49254				CXCL10		1	134.83	154.343	1	152.534	10.7283	1	304.41	277.443	1	256.889	43.865
11	SDC4		1	15.5086	81.2897	1	6.68267	28.6814	1	3.64323	11.117	1	6.6807	39.2603		1	4.70763	8.4855		1	15.2144	46.7693	1	7.46936	17.9955	1	4.04863	6.38262	1	8.45783	20.5209				SDC4		1	15.5086	81.2897	1	6.68267	28.6814	1	3.64323	11.117	1	6.6807	39.2603
12	LIF		1	43.865	63.5579	1	36.3801	9.66935	1	13.3066	21.1187	1	3.41054	7.6211		1	7.31065	1.59107		1	52.2992	32.3381	1	143.079	19.0809	1	12.9399	9.8209	1	9.95877	5.23239				LIF		1	43.865	63.5579	1	36.3801	9.66935	1	13.3066	21.1187	1	3.41054	7.6211
13	TNFRSF4		1	3.49429	4.12673	1	1.14321	0.344049	1	1.86579	2.64497	1	1.17691	0.82645		1	1.29235	0.282241		1	3.91649	3.99915	1	1.12636	0.0816282	1	3.04793	1.45723	1	1.77918	0.276234				TNFRSF4		1	3.49429	4.12673	1	1.14321	0.344049	1	1.86579	2.64497	1	1.17691	0.82645
14	NFKBID		1	142.025	13.595	1	22.6439	6.60092	1	77.4526	10.6686	1	20.1122	7.38706		1	21.0391	6.54322		1	86.698	5.9604	1	25.584	3.37625	1	78.9122	6.49572	1	24.7576	4.02771				NFKBID		1	142.025	13.595	1	22.6439	6.60092	1	77.4526	10.6686	1	20.1122	7.38706
15	GZMB		1	10.2674	390.722	1	27.1161	281.468	1	15.2243	37.0946	1	3.77114	14.8769		1	40.7859	58.4852		1	48.8236	448.357	1	51.6515	224.586	1	74.9554	85.8505	1	39.2052	54.9601				GZMB		1	10.2674	390.722	1	27.1161	281.468	1	15.2243	37.0946	1	3.77114	14.8769
16	NR4A3		1	2946.94	729.114	1	3298.23	190.274	1	1682.43	218.319	1	194.685	36.2523		1	1833.01	110.278		1	431.73	69.1984	1	446.204	19.6238	1	340.318	29.5533	1	-	-				NR4A3		1	2946.94	729.114	1	3298.23	190.274	1	1682.43	218.319	1	194.685	36.2523
17	TBX21		1	36.1269	24.9333	1	58.6621	58.7698	1	9.53773	10.5823	1	7.64756	3.31728		1	32	10.7779		1	62.9039	22.8974	1	88.408	40.5424	1	10.9315	8.1689	1	6.11329	1.54295				TBX21		1	36.1269	24.9333	1	58.6621	58.7698	1	9.53773	10.5823	1	7.64756	3.31728
18	XIRP1		1	837.532	2377.12	1	891.257	1379.94	1	201.647	1591.83	1	61.3929	268.727		1	1746.2	407.315		1	297.144	567.946	1	588.446	522.026	1	203.671	737.668	1	64.3815	85.0191				XIRP1		1	837.532	2377.12	1	891.257	1379.94	1	201.647	1591.83	1	61.3929	268.727
19	CCL4L1		1	65763.5	70239.7	1	28381.7	46569.1	1	8358.29	33224.6	1	8135.41	10623.7		1	3029.79	2817.11		1	488.638	353.793	1	521.098	301.882	1	132.098	214.411	1	177.176	84.6451				CCL4L1		1	65763.5	70239.7	1	28381.7	46569.1	1	8358.29	33224.6	1	8135.41	10623.7
20	LTA		1	17.2677	12.4235	1	6.1949	2.83536	1	11.3136	5.08399	1	15.2951	6.77396		1	3.56771	2.67586		1	17.0261	8.11938	1	8.31589	1.78755	1	12.1089	3.35046	1	12.2619	3.00402				LTA		1	17.2677	12.4235	1	6.1949	2.83536	1	11.3136	5.08399	1	15.2951	6.77396
21	IL23A		1	57.8803	24.4201	1	46.5052	15.5836	1	18.1368	7.41284	1	16.971	15.8895		1	3.39874	1.12506		1	58.5778	25.2935	1	48.1497	9.81803	1	13.6787	3.59888	1	23.4999	10.1755				IL23A		1	57.8803	24.4201	1	46.5052	15.5836	1	18.1368	7.41284	1	16.971	15.8895
22	TNFSF14		1	8.78474	8.6638	1	10.1685	9.75851	1	2.2429	4.56556	1	6.06287	19.4271		1	10.7779	5.0806		1	83.3043	60.5247	1	59.8037	32.2309	1	28.7961	24.0106	1	22.4021	28.2418				TNFSF14		1	8.78474	8.6638	1	10.1685	9.75851	1	2.2429	4.56556	1	6.06287	19.4271
23	CCL3		1	14664.1	52136.3	1	6472.66	22612.2	1	3998.49	24607.8	1	7206.09	19687.6		1	919.688	2530.14		1	111.241	297.469	1	317.985	535.7	1	96.4644	283.577	1	182.317	233.807				CCL3		1	14664.1	52136.3	1	6472.66	22612.2	1	3998.49	24607.8	1	7206.09	19687.6
24	IL2RA		1	1205.15	1365.3	1	1149.24	701.148	1	588.294	378.784	1	249	445.722		1	50.5626	222.861		1	175.635	101.674	1	405.406	136.308	1	121.24	41.5772	1	154.464	122.308				IL2RA		1	1205.15	1365.3	1	1149.24	701.148	1	588.294	378.784	1	249	445.722
25	NFKBIA		1	29.8571	12.295	1	18.3483	5.45915	1	15.2277	4.82674	1	16.7955	7.59474		1	7.97232	2.20381		1	39.372	9.45957	1	24.4201	4.19361	1	16.8249	3.58015	1	19.2274	3.67344				NFKBIA		1	29.8571	12.295	1	18.3483	5.45915	1	15.2277	4.82674	1	16.7955	7.59474
26	REL		1	19.0934	18.1891	1	21.1222	7.74336	1	11.947	8.58162	1	20.0426	12.2525		1	7.56846	3.66802		1	27.9693	11.8897	1	18.7001	4.11442	1	12.2424	5.02038	1	16.0357	6.08256				REL		1	19.0934	18.1891	1	21.1222	7.74336	1	11.947	8.58162	1	20.0426	12.2525
27	BIRC3		1	27.4741	23.0229	1	23.2886	11.6347	1	14.272	20.4504	1	16.0555	19.4271		1	3.43426	1.87254		1	32.9976	15.7497	1	26.808	8.09394	1	19.905	15.8852	1	15.1081	10.3554				BIRC3		1	27.4741	23.0229	1	23.2886	11.6347	1	14.272	20.4504	1	16.0555	19.4271
28	RELB		1	45.5696	22.9433	1	55.3381	33.4148	1	42.3236	28.3363	1	38.1867	25.9022		1	28.84	22.0087		1	47.3334	12.6728	1	47.9924	17.6725	1	45.559	17.865	1	33.8499	12.933				RELB		1	45.5696	22.9433	1	55.3381	33.4148	1	42.3236	28.3363	1	38.1867	25.9022
29	TNFAIP3		1	6.40856	12.3805	1	5.48575	10.1859	1	4.31785	7.26198	1	6.7039	15.5086		1	3.09513	6.52058		1	9.10862	8.70682	1	6.18498	7.01078	1	4.86275	4.96676	1	5.74842	7.64885				TNFAIP3		1	6.40856	12.3805	1	5.48575	10.1859	1	4.31785	7.26198	1	6.7039	15.5086
30	XCL1		1	5060.27	63303.6	1	7530.74	98334.4	1	401.832	23394.9	1	1985.11	69272.7		1	1196.83	15181.2		1	91.5002	811.423	1	111.692	762.126	1	12.0303	365.38	1	8.89746	141.248				XCL1		1	5060.27	63303.6	1	7530.74	98334.4	1	401.832	23394.9	1	1985.11	69272.7
31	XCL2		1	5348.8	79023.8	1	9851.42	126190	1	438.05	28035.2	1	2674.4	93003.7		1	922.88	12590.1		1	61.3818	533.671	1	101.41	666.08	1	13.2751	443.639	1	17.7552	228.288				XCL2		1	5348.8	79023.8	1	9851.42	126190	1	438.05	28035.2	1	2674.4	93003.7
32	PDCD1		1	18.507	29.1414	1	47.3454	72.0446	1	27.9588	45.7547	1	12.7728	25.0198		1	15.0846	5.57897		1	16.4094	20.6842	1	24.9676	20.1627	1	21.2678	22.7946	1	15.7344	12.8027				PDCD1		1	18.507	29.1414	1	47.3454	72.0446	1	27.9588	45.7547	1	12.7728	25.0198
33	IER3		1	43.4113	40.5042	1	46.455	64.4295	1	41.4724	55.753	1	20.5348	37.4009		1	29.7538	35.139		1	53.8089	39.7865	1	50.0753	44.8746	1	54.0641	40.4508	1	35.3567	27.5755				IER3		1	43.4113	40.5042	1	46.455	64.4295	1	41.4724	55.753	1	20.5348	37.4009
34	EGR1		1	40.6448	22.0087	1	141.176	228.116	1	270.104	229.235	1	27.5695	48.5029		1	57.0834	75.8459		1	24.0245	20.9567	1	52.9067	71.2869	1	166.102	80.6853	1	32.0345	31.5068				EGR1		1	40.6448	22.0087	1	141.176	228.116	1	270.104	229.235	1	27.5695	48.5029
35	CD82		1	4.27226	8.6638	1	6.14903	21.0544	1	5.12645	22.1622	1	2.40327	11.9174		1	2.41162	4.46915		1	5.9278	9.76417	1	7.22148	13.5172	1	5.73574	10.0551	1	5.08018	8.20487				CD82		1	4.27226	8.6638	1	6.14903	21.0544	1	5.12645	22.1622	1	2.40327	11.9174
36	GBP2		1	18.8305	148.57	1	13.0326	134.952	1	14.9846	322.93	1	5.37029	110.278		1	2.96905	35.0174		1	43.0923	176.221	1	33.5474	234.139	1	23.2799	258.653	1	16.6421	161.835				GBP2		1	18.8305	148.57	1	13.0326	134.952	1	14.9846	322.93	1	5.37029	110.278
37	CRTAM		1	2377.12	2435.5	1	1646.32	2091.55	1	104.159	149.925	1	214.525	135.298		1	1795.29	5166.6		1	101.191	67.355	1	138.297	95.1605	1	17.1833	12.3321	1	16.7888	5.67429				CRTAM		1	2377.12	2435.5	1	1646.32	2091.55	1	104.159	149.925	1	214.525	135.298
38	CD226		1	0.537747	34.4158	1	0.532386	9.13693	1	0.577458	9.25792	1	0.558644	22.3159		1	1.38992	6.94031		1	0.882758	29.6849	1	0.74868	8.65552	1	0.59059	5.53379	1	0.594593	14.7496				CD226		1	0.537747	34.4158	1	0.532386	9.13693	1	0.577458	9.25792	1	0.558644	22.3159
39	CCR7		1	0.284204	1.89868	1	0.440673	4.86721	1	0.799684	3.86362	1	0.376312	2.55797		1	0.109576	0.153361		1	0.417183	2.0009	1	0.769607	2.54449	1	0.670792	1.50187	1	0.807892	2.59383				CCR7		1	0.284204	1.89868	1	0.440673	4.86721	1	0.799684	3.86362	1	0.376312	2.55797
40	NINJ1		1	17.9387	1.7593	1	8.08899	0.42292	1	4.6682	0.38222	1	5.77572	0.664343		1	1.43396	0.435275		1	16.2386	0.763636	1	8.91924	0.262466	1	5.11744	0.237843	1	8.5552	0.436391				NINJ1		1	17.9387	1.7593	1	8.08899	0.42292	1	4.6682	0.38222	1	5.77572	0.664343
41	CXCR4		1	0.532185	0.183646	1	0.481083	0.647905	1	0.483894	0.660201	1	0.582367	0.61132		1	0.388234	0.765779		1	0.451638	0.213208	1	0.496034	0.459431	1	0.571014	0.367161	1	0.701799	0.474298				CXCR4		1	0.532185	0.183646	1	0.481083	0.647905	1	0.483894	0.660201	1	0.582367	0.61132
42	MYC		1	1.10191	0.832199	1	0.954713	0.230185	1	0.344136	0.381215	1	0.382889	0.397768		1	0.157672	0.0984135		1	1.53353	0.674498	1	1.1366	0.191769	1	0.467553	0.2665	1	0.655529	0.257369				MYC		1	1.10191	0.832199	1	0.954713	0.230185	1	0.344136	0.381215	1	0.382889	0.397768
			Comparison of gene expression profiling via qRT-PCR an RNA sequencing.
			Depicted is the fold upregulation of transcript levels after P/I stimulation (3 or 18 hrs)
					relative to the unstimulated condition (0 hrs, set as 1).
			Heat map depicts Gene expression changes according to the color scale shown
					0	0.25	0.5	0.75	1	1.25	1.5	1.75	2
					0				1				highest value for each gene independently
[truncated: 16 more columns]
