# Supplementary material for: MALT1 Auto-Proteolysis Is Essential for NF-κB-Dependent Gene Transcription in Activated Lymphocytes
Source: PLoS One. 2014 Aug 8;9(8):e103774. doi: 10.1371/journal.pone.0103774 (PMC4126661; doi:10.1371/journal.pone.0103774)
Supplement: Table S4 — Gene set enrichment analysis of NF-κB target genes (Boston) in the pre-ranked sets of “differentially expressed genes” for JΔM-CA, JΔM-RA and RACA at 3 and 18 hrs of stimulation with P/I. (XLSX) [file pone.0103774.s010.xlsx]

## Sheet: GSEA NF-kB geneset Boston
		GSEA - NF-kB geneset Boston
		3 hrs P/I			18 hrs P/I
	Dataset	JDM-CA	JDM-RA	RACA	JDM-CA	JDM-RA	RACA
	Phenotype	-	-	-	-	-	-
	Upregulated in class	na_neg	na_neg	na_neg	na_neg	na_neg	na_neg
	GeneSet	NFKB	NFKB	NFKB	NFKB	NFKB	NFKB
	Enrichment Score (ES)	-0.68763	-0.628681	-0.667496	-0.66612	-0.6021	-0.691449
	Normalized Enrichment Score (NES)	-2.03304	-1.71728	-1.81607	-1.83839	-1.70382	-1.93837
	Nominal p-value	< 0,001	< 0,001	< 0,001	< 0,001	< 0,001	< 0,001		enriched
	FDR q-value	< 0,001	< 0,001	< 0,001	< 0,001	< 0,001	< 0,001		Jurkat
	FWER p-Value	< 0,001	< 0,001	< 0,001	< 0,001	< 0,001	< 0,001		#
	enriched genes #	69	62	72	69	68	47			1 : significantly enriched in the dataset					NF-kB target genes Boston
1	BCL2L1	1	1	1	1	1	1		6					1	A4
2	CCL20	1	1	1	1	1	1		6					2	ABCA1
3	CCL4	1	1	1	1	1	1		6					3	ABCB1
4	CSF2	1	1	1	1	1	1		6					4	ABCB4
5	IFNG	1	1	1	1	1	1		6					5	ABCB9
6	IL2	1	1	1	1	1	1		6					6	ABCC6
7	LTA	1	1	1	1	1	1		6					7	ABCG5
8	MYC	1	1	1	1	1	1		6					8	ABCG8
9	NFKBIA	1	1	1	1	1	1		6					9	ADAM19
10	REL	1	1	1	1	1	1		6					10	ADH1A
11	SDC4	1	1	1	1	1	1		6					11	ADORA1
12	STAT5A	1	1	1	1	1	1		6					12	ADORA2A
13	TNFRSF4	1	1	1	1	1	1		6					13	ADRA2B
14	TRAF1	1	1	1	1	1	1		6					14	AFP
15	CASP4	1	1	1	1	1	1		6					15	AGER
16	CCL22	1	1	1	1	1	1		6					16	AGT
17	CR2	1	1	1	1	1	1		6					17	AHCTF1
18	IL23A	1	1	1	1	1	1		6					18	AICDA
19	IL2RA	1	1	1	1	1	1		6					19	AKR1C1
20	CCND2	0	1	1	1	1	1		5					20	ALOX12
21	JUNB	1	1	1	1	0	1		5					21	ALOX5
22	PLK3	1	1	1	0	1	1		5					22	AMACR
23	BCL2A1	1	1	1	1	1	0		5					23	AMH
24	CCL3	1	1	0	1	1	1		5					24	ANGPT1
25	CD274	0	1	1	1	1	1		5					25	APOBEC2
26	CXCL9	0	1	1	1	1	1		5					26	APOC3
27	FAS	1	1	1	1	1	0		5					27	APOD
28	GBP1	0	1	1	1	1	1		5					28	APOE
29	IL13	1	1	1	1	1	0		5					29	AQP4
30	KLF10	0	1	1	1	1	1		5					30	AR
31	MDK	1	1	1	1	1	0		5					31	ARFRP1
32	PLAU	1	1	1	0	1	1		5					32	ART1
33	PSME1	1	1	0	1	1	1		5					33	ASPH
34	PSME2	1	1	0	1	1	1		5					34	ASS1
35	ADORA2A	1	0	1	1	0	1		4					35	ATP1A2
36	NFKB1	1	1	1	1	0	0		4					36	B2M
37	SOD2	1	1	0	1	1	0		4					37	BACE1
38	VCAM1	1	1	0	1	1	0		4					38	BAX
39	C3	0	1	1	1	1	0		4					39	BCL2
40	CD48	1	1	0	1	1	0		4					40	BCL2A1
41	CD83	0	1	1	1	1	0		4					41	BCL2L1
42	GZMB	0	0	1	1	1	1		4					42	BCL2L11
43	IRF1	0	1	1	0	1	1		4					43	BCL3
44	IRF4	1	1	1	0	1	0		4					44	BDKRB1
45	TAP1	0	1	1	0	1	1		4					45	BDKRB1
46	GADD45B	1	1	1	0	0	0		3					46	BDNF
47	HSD11B2	0	0	0	1	1	1		3					47	BGN
48	PIM1	1	1	1	0	0	0		3					48	BLIMP1
49	SLC16A1	0	0	0	1	1	1		3					49	BLNK
50	TIFA	1	1	0	1	0	0		3					50	BLR1
51	TNC	1	1	0	1	0	0		3					51	BMI1
52	TNFAIP3	1	0	1	1	0	0		3					52	BMP2
53	B2M	1	0	1	0	0	1		3					53	BMP4
54	BCL2L11	1	1	1	0	0	0		3					54	BNIP3
55	CEBPD	1	1	1	0	0	0		3					55	BRCA2
56	FASLG	0	1	1	0	1	0		3					56	BTK
57	GATA3	1	1	1	0	0	0		3					57	C3
58	HMGN1	1	0	1	1	0	0		3					58	C4A
59	KCNK5	1	0	1	1	0	0		3					59	C69
60	MMP3	1	0	0	1	1	0		3					60	CALCB
61	PPARGC1B	0	0	0	1	1	1		3					61	CASP4
62	PPP5C	0	0	0	1	1	1		3					62	CAV1
63	PSMB9	0	1	0	0	1	1		3					63	CCL1
64	S100A4	1	1	0	1	0	0		3					64	CCL15
65	TNFRSF1B	0	0	0	1	1	1		3					65	CCL17
66	TNFRSF9	0	1	0	0	1	1		3					66	CCL19
67	TNFSF10	1	0	0	1	1	0		3					67	CCL2
68	CXCL3	1	0	0	0	1	0		2					68	CCL20
69	AHCTF1	0	0	0	1	1	0		2					69	CCL20
70	BCL3	1	0	1	0	0	0		2					70	CCL22
71	CAV1	0	1	0	0	1	0		2					71	CCL23
72	CCL1	0	0	0	1	1	0		2					72	CCL28
73	CCND1	0	0	0	1	1	0		2					73	CCL3
74	CDKN1A	1	0	1	0	0	0		2					74	CCL4
75	COL1A2	0	0	0	1	0	1		2					75	CCL5
76	CXCL10	0	0	0	1	0	1		2					76	CCL5
77	FCGRT	0	1	1	0	0	0		2					77	CCND1
78	GNAI2	1	0	1	0	0	0		2					78	CCND2
79	IFI44L	0	0	0	1	0	1		2					79	CCND3
80	IL8	1	0	1	0	0	0		2					80	CCR5
81	NFKBIE	0	0	1	0	0	1		2					81	CCR7
82	PTS	0	0	0	1	1	0		2					82	CD209
83	PTX3	1	0	0	0	1	0		2					83	CD23
84	S100A10	1	0	1	0	0	0		2					84	CD274
85	SNAI1	0	0	0	1	1	0		2					85	CD38
86	SOD1	0	1	0	1	0	0		2					86	CD3G
87	SUPV3L1	0	1	0	0	1	0		2					87	CD3G
88	THBS1	1	0	0	1	0	0		2					88	CD40LG
89	UCP2	0	1	1	0	0	0		2					89	CD40LG
90	VEGFC	1	0	1	0	0	0		2					90	CD44
91	VIM	0	1	1	0	0	0		2					91	CD48
92	BMI1	0	0	1	0	0	0		1					92	CD54
93	CD40LG	1	0	0	0	0	0		1					93	CD80
94	CDK6	0	0	1	0	0	0		1					94	CD83
95	ICOS	1	0	0	0	0	0		1					95	CD86
96	IER3	1	0	0	0	0	0		1					96	CDK6
97	SELE	0	0	1	0	0	0		1					97	CDKN1A
98	TERT	0	0	0	1	0	0		1					98	CDX1
99	TNIP1	1	0	0	0	0	0		1					99	CEBPD
100	ABCG5	0	0	0	0	0	0		1					100	CFB
101	ABCG8	0	0	0	0	0	0		1					101	CFB
102	ADAM19	0	0	1	0	0	0		1					102	CFLAR
103	ALOX12	0	0	1	0	0	0		1					103	CGM3
104	ASS1	0	0	0	0	0	0		1					104	CHI3L1
105	BGN	0	1	0	0	0	0		1					105	CIDEA
106	BMP4	0	0	0	0	0	0		1					106	CLDN2
107	BNIP3	0	0	0	0	1	0		1					107	COL1A2
108	BRCA2	0	0	0	1	0	0		1					108	CR2
109	CCL2	0	0	0	0	0	0		1					109	CR2
110	CCL23	0	0	0	0	0	0		1					110	CREB3
111	CCND3	0	0	0	1	0	0		1					111	CRP
112	CCR7	0	0	0	0	1	0		1					112	CSF1
113	CD80	0	0	0	0	1	0		1					113	CSF2
114	CYP27B1	0	0	0	0	0	0		1					114	CSF3
115	CYP7B1	0	0	0	0	0	0		1					115	CTSB
116	DPYD	0	0	1	0	0	0		1					116	CTSL1
117	EBI3	0	0	0	0	0	0		1					117	CXCL1
118	ENO2	0	0	1	0	0	0		1					118	CXCL1
119	ERBB2	0	0	0	0	0	0		1					119	CXCL10
120	F3	0	1	0	0	0	0		1					120	CXCL10
121	FCER2	0	0	0	0	1	0		1					121	CXCL11
122	FOS	0	0	1	0	0	0		1					122	CXCL3
123	FSTL3	0	0	0	0	0	0		1					123	CXCL3
124	FTH1	0	0	0	0	0	0		1					124	CXCL5
125	HSD17B8	0	0	1	0	0	0		1					125	CXCL5
126	IER2	1	0	0	0	0	0		1					126	CXCL6
127	IL10	0	0	0	0	0	0		1					127	CXCL9
128	IL12A	0	0	0	0	0	0		1					128	CYP19A1
129	IL12B	0	0	0	0	0	0		1					129	CYP27B1
130	IL1A	0	0	0	0	0	0		1					130	CYP2C11
131	IL1B	0	0	0	0	0	0		1					131	CYP2E1
132	IL1RN	0	0	0	0	0	1		1					132	CYP7B1
133	IL6	0	0	0	0	0	0		1					133	DC4BPA
134	INHBA	0	0	1	0	0	0		1					134	DCTN4
135	IRF2	1	0	0	0	0	0		1					135	DEFB2
136	KCNN2	0	0	0	0	0	0		1					136	DIO2
137	KRT5	0	0	1	0	0	0		1					137	DMP1
138	LAMB2	0	0	0	0	1	0		1					138	DNASE1L2
139	LCN2	0	0	0	0	0	0		1					139	DPYD
140	LTB	1	0	0	0	0	0		1					140	DUSP1
141	MMP1	0	0	0	0	1	0		1					141	E2F3
142	NOX1	0	0	0	0	0	0		1					142	EBI3
143	OXTR	0	0	0	0	0	0		1					143	EDN1
144	PGLYRP1	0	0	0	0	0	0		1					144	EGFR
145	PRKCD	1	0	0	0	0	0		1					145	EGR1
146	PTGES	0	0	1	0	0	0		1					146	ELF3
147	PTGS2	0	0	0	0	0	0		1					147	ENG
148	PTHLH	0	0	0	0	0	0		1					148	ENO2
149	RAG2	0	0	0	0	0	0		1					149	EPHA1
150	RELB	1	0	0	0	0	0		1					150	EPO
151	REV3L	0	0	0	1	0	0		1					151	ERBB2
152	S100A6	1	0	0	0	0	0		1					152	ERVWE1
153	SELP	0	0	0	0	1	0		1					153	F11R
154	SH3BGRL	0	0	1	0	0	0		1					154	F3
155	SKP2	0	0	0	1	0	0		1					155	F8
156	SLC3A2	1	0	0	0	0	0		1					156	FABP6
157	TACR1	0	0	0	0	0	0		1					157	FAM148A
158	TNFSF15	0	0	0	0	0	0		1					158	FAS
159	TRPC1	0	0	0	0	0	0		1					159	FASLG
160	UPK1B	0	0	0	0	0	0		1					160	FCER2
161	WNT10B	0	0	0	1	0	0		1					161	FCGRT
162	WT1	0	0	0	0	0	0		1					162	FGF8
163	XDH	0	0	0	0	0	0		1					163	FN1
164	YY1	0	0	0	0	0	0		1					164	FOS
165	ZNF366	0	0	0	0	0	0		1					165	FSTL3
														166	FTH1
														167	G6PC
														168	G6PD
														169	GAD1
														170	GADD45B
														171	GATA3
														172	GBP1
														173	GCLC
														174	GCLC
														175	GCLM
														176	GCLM
														177	GCNT1
														178	GJB1
														179	GNAI2
														180	GNB2L1
														181	GNRH2
														182	GRIN1
														183	GRIN2A
														184	GRM2
														185	GROB
														186	GROG
														187	GSTP1
														188	GUCY1A2
														189	GZMB
														190	HAMP
														191	HAS1
														192	HBE1
														193	HBZ
														194	HGF
														195	HIG1A
														196	HLAB
														197	HLAG
														198	HMGN1
														199	HMOX1
														200	HOXA9
														201	HPSE
														202	HSD11B2
														203	HSD17B8
														204	HSP90AA1
														205	ICOS
														206	ICOS
														207	IDO1
														208	IER2
														209	IER3
														210	IER3
														211	IER3
														212	IFI44L
														213	IFNB1
														214	IFNG
														215	IGFBP1
														216	IGFBP2
														217	IGFBP2
														218	IGHE
														219	IGHG1
														220	IGHG2
														221	IGHG4
														222	IGKC
														223	IL10
														224	IL11
														225	IL12A
														226	IL12B
														227	IL13
														228	IL15
														229	IL17
														230	IL1A
														231	IL1B
														232	IL1RN
														233	IL2
														234	IL23A
														235	IL27
														236	IL2RA
														237	IL6
														238	IL8
														239	IL8RA
														240	IL8RB
														241	IL9
														242	INHBA
														243	IRF1
														244	IRF2
														245	IRF4
														246	JMJD3
														247	JUNB
														248	KC
														249	KCNK5
														250	KCNN2
														251	KISS1
														252	KITLG
														253	KLF10
														254	KLK3
														255	KLRA1
														256	KRT15
														257	KRT3
														258	KRT5
														259	KRT6B
														260	LAMB2
														261	LBP
														262	LCN2
														263	LCN2
														264	LEF1
														265	LGALS3
														266	LIGP1
														267	LIPG
														268	LTA
														269	LTB
														270	LTF
														271	LYZ
														272	MADCAM1
														273	MAP4K1
														274	MBP
														275	MDK
														276	MMP1
														277	MMP3
														278	MMP9
														279	MMP9
														280	MT3
														281	MTHFR
														282	MUC2
														283	MX1
														284	MYB
														285	MYC
														286	MYLK
														287	MYOZ1
														288	NCAM
														289	NFKB1
														290	NFKB2
														291	NFKBIA
														292	NFKBIE
														293	NFKBIZ
														294	NGFB
														295	NK1
														296	NLRP2
														297	NOD2
														298	NOS1
														299	NOS2A
														300	NOS2A
														301	NOX1
														302	NPY1R
														303	NQO1
														304	NR3C1
														305	NR4A2
														306	NRG1
														307	NUAK2SAT1
														308	OLR1
														309	OPDR1
														310	OPN1SW
														311	OPRM1
														312	ORM1
														313	OSTERIX
														314	OXTR
														315	PAFAH2
														316	PAX8
														317	PDE7A
														318	PDGFB
														319	PDYN
														320	PENK
														321	PGK1
														322	PGLYRP1
														323	PGR
														324	PI3KAP1
														325	PIGF
														326	PIGR
														327	PIK3CA
														328	PIM1
														329	PLA2
														330	PLAU
														331	PLCD1
														332	PLK3
														333	POMC
														334	PPARGC1B
														335	PPP5C
														336	PRF1
														337	PRKACA
														338	PRKCD
														339	PRL
														340	PSMB9
														341	PSME1
														342	PSME2
														343	PTAFR
														344	PTEN
														345	PTGES
														346	PTGIS
														347	PTGS2
														348	PTGSD
														349	PTH1
														350	PTHLH
														351	PTPN12
														352	PTPN12
														353	PTS
														354	PTX3
														355	PYCARD
														356	RAG1
														357	RAG2
														358	RBBP4
														359	RDH1
														360	RDH7
														361	REL
														362	RELB
														363	REV3L
														364	RIPK2
														365	S100A10
														366	S100A4
														367	S100A6
														368	SAA1
														369	SAA2
														370	SAA3
														371	SCNN1A
														372	SDC4
														373	SELE
														374	SELP
														375	SELS
														376	SENP2
														377	SERPINA1
														378	SERPINA2
														379	SERPINA3
														380	SERPINB1
														381	SERPINE1
														382	SERPINE2
														383	SH3BGRL
														384	SKALP
														385	SKP2
														386	SLC11A2
														387	SLC16A1
														388	SLC3A2
														389	SLC6A6
														390	SLFN2
														391	SNAI1
														392	SOD1
														393	SOD2
														394	SOX9
														395	SPATA19
														396	SPI1
														397	SPP1
														398	ST6GAL1
														399	ST8SIA1
														400	STAT5A
														401	SUPV3L1
														402	TACR1
														403	TAP1
														404	TAPBP
														405	TCRB
														406	TERT
														407	TF
														408	TFEC
														409	TFF3
														410	TFPI2
														411	TGM1
														412	TGM2
														413	THBS1
														414	THBS2
														415	TICAM1
														416	TIFA
														417	TLR2
														418	TLR9
														419	TNC
														420	TNF
														421	TNFAIP2
														422	TNFAIP3
														423	TNFRSF1B
														424	TNFRSF4
														425	TNFRSF9
														426	TNFSF10
														427	TNFSF13B
														428	TNFSF13B
														429	TNFSF15
														430	TNIP1
														431	TNIP3
														432	TP53
														433	TRAF1
														434	TRAF2
														435	TREM1
														436	TRPC1
														437	TWIST1
														438	UBE2M
														439	UCP2
														440	UGCGL1
														441	UPK1B
														442	UPP1
														443	VCAM1
														444	VEGFC
														445	VIM
														446	VPS53
														447	WNT10B
														448	WT1
														449	XDH
														450	XIAP
														451	YY1
														452	ZNF366
