# Supplementary material for: MALT1 Auto-Proteolysis Is Essential for NF-κB-Dependent Gene Transcription in Activated Lymphocytes
Source: PLoS One. 2014 Aug 8;9(8):e103774. doi: 10.1371/journal.pone.0103774 (PMC4126661; doi:10.1371/journal.pone.0103774)
Supplement: Table S5 — Ingenuity Pathway analysis of differential expression of JΔM-CA, JΔM-RA and RACA cells. (XLSX) [file pone.0103774.s011.xlsx]

## Sheet: IPA
	inhibited processes
	3 hrs P/I				18 hrs P/I
z-score	JDM-CA	JDM-RA	RACA		JDM-CA	JDM-RA	RACA
activation of T lymphocytes	-3,128	-1,036	-1,688		-1,990	-1,137	-1,523
activation of lymphocytes	-3,129	-1,133	-		-1,066	-0,246	-1,154
proliferation of lymphocytes	-1,663	-2,986	-2,206		-2,502	-2,591	-2,959
proliferation of T lymphocytes	-1,468	-2,521	-2,374		-2,070	-2,021	-2,366
	inhibited upstream regulators
	3 hrs P/I				18 hrs P/I
	JDM-CA	JDM-RA	RACA		JDM-CA	JDM-RA	RACA
TCR	-3,786	-2,223	-2,282		-3,571	-2,087	-3,211
IFNG	-3,263	-3,679	-3,240		-2,787	-2,465	-4,836
IL2	-3,862	-2,015	-2,572		-2,459	-1,800	-1,927
CSF2	-3,496	-1,623	-3,639		-2,543	-1,716	-1,930
NFkB (complex)	-4,041	-3,839	-2,915		-4,149	-2,315	-4,254
RELA	-3,358	-2,236	-2,755		-2,851	-1,830	-2,766
REL	-3,073	-2,854	-2,568		-3,264	-2,819	-2,928
z-score < -1,64 : >95% confidence interval
